# Supplementary material for: Lung-protective properties of expiratory flow-initiated pressure-controlled inverse ratio ventilation: A randomised controlled trial
Source: PLoS One. 2020 Dec 17;15(12):e0243971. doi: 10.1371/journal.pone.0243971 (PMC7746151; doi:10.1371/journal.pone.0243971)
Supplement: S1 Data — (XLSX) [file pone.0243971.s004.xlsx]

## Sheet: vcv
No	age	hight	weight	BMI	%VC	FEV1.0%	Aneth time	ope time	in	out	WB	bleeding	Hr	WB/kg/hr	気腹時間	I/E	RR	TV setting	理想体重	PIP	Pplat	Pmean	Pdrop	Pdriving	PEEP	Cdyn	Cstat	Bpmean	HR	CI	SVV	IL6	IL8	AaDO2	FiO2	PO2	PCO2	EtCO2	SpO2	P/F	permit CO2	event	VI	VE	VCO2	PECO2	Vdphys	Vdphys/VE
baseline 1	61	1.72	61	23.9	132	65	232	155	2050	140	1910	100	40	6.95726	123	0.5	12	500	67.836	16	12	8	4	7	5	49.1948	77.3061	64	64	2	8	8	8	17.6	0.45	257	37	35	98	571.111	0	0	541.143	525.571	17.9471	24.3429	179.79	0.342085
2	68	1.68	84	29.7	79	62	341	261	2900	300	2600	150	150	5.44617	203	0.5	12	500	64.196	24	18	10	6	13	5	27.7143	40.5055	66	71	2.3	3	8	8	130.23	0.46	138	47.8	40	99	300	0	0	526.571	514	16.6586	23.1	265.603	0.516736
3	64	1.66	79	28.7	112	85	481	390	4000	585	3415	425	160	5.39225	311	0.5	12	500	62.376	18	14	9	4	9	5	46.7051	67.463	65	61	2	8	8	8	96.225	0.45	177	38.1	33	100	393.333	0	0
4	76	1.64	68	25.3	91.7	83	230	154	1500	300	1200	200	100	4.60358	120	0.5	12	500	60.556	19	15	9	4	10	5	37.9643	53.15	70	58	2.2	5	8	8	123.1	0.45	157	32.6	30	97	348.889	0	0	531.5	502.5	14.465	20.5333	185.997	0.370143
5	68	1.75	55	17.9	108	91	265	196	1850	410	1440	350	60	5.92796	174	0.5	12	550	70.566	18	13	9	5	8	5	45.2967	73.6071	67	65	2.7	12	8	8	30.475	0.45	248	33.9	33	100	551.111	0	0	588.857	573.571	16.2986	20.2714	230.589	0.402023
6	77	1.7	81	28	91	74	326	260	3000	600	2400	600	0	5.45331	220	0.5	12	550	66.016	20	15	9	5	10	5	34.6556	51.9833	77	51	2.4	2	8	8	140.605	0.46	138	39.5	34	100	300	0	0	519.833	512.667	15.95	22.1667	224.968	0.438819
7	70	1.65	70.7	25.8	121	85	237	169	2350	200	2150	50	150	7.69878	140	0.5	12	500	61.466	17	13	9	4	8	5	43.9286	65.8929	67	67	2.3	5	8	8	84.725	0.45	189	37.7	34	99	420	0	0	527.143	511.143	17.0386	23.7714	188.846	0.369458
8	75	1.64	64.7	24	93	78	360	268	2500	880	1620	350	530	4.17311	237	0.5	12	500	60.556	19	14	9	5	9	5	37.9286	59	90	62	2.1	4	8	8	94.35	0.45	181	36.4	31	100	402.222	0	0	531	514.25	15.9625	22.125	201.674	0.39217
9	72	1.72	72	24.3	119	83.7	324	260	2750	370	2380	170	200	6.1214	247	0.5	12	550	67.836	18	13	9	5	8	5	43.0897	70.0208	78	69	2.3	10	8	8	125.355	0.46	159	34.9	33	98	345.652	0	0	560.167	568.333	18.565	23.2667	189.444	0.333333
10	68	1.68	63	22.3	108	75	270	200	2370	300	2070	250	50	7.30159	162	0.5	12	500	64.196	17	13	8	4	8	5	43.6667	65.5	67	51	2.2	10	8	8	51.48	0.46	239	30	30	100	519.565	0	0	524	523.833	14.9317	20.35	168.5	0.321667
11	58	1.63	63.6	23.9	117	87	230	184	2100	900	1200	700	200	4.92207	151	0.5	12	500	59.646	18	14	9	4	9	5	42	60.6667	71	62	2.4	12	8	8	128.355	0.46	154	36.5	33	99	334.783	0	0	546	493	17.0733	24.6833	159.606	0.323744
12	60	1.76	97	31.3	117	80.4	382	311	2850	675	2175	200	475	4.325	261	0.5	12	550	71.476	18	14	9	4	9	5	45.1058	65.1528	87	72	2.5	4	8	8	112.975	0.45	162	36.7	35	100	360	0	0	586.375	573.875	19.3912	24.0875	197.221	0.343665
13	70	1.63	63.8	24.0129	95.7	72	251	188	1700	104	1596	54	50	5.97984	146	0.5	12	500	59.646	19	14	9	5	9	5	39.4388	61.3492	73	61	2.5	6	8	8	70.36	0.47	223	33.4	31	99	474.468	0	0	552.143	446.571	12.8729	20.5429	171.905	0.384944
14	62	1.73	70	23.4	109	73	280	203	1900	560	1340	50	510	4.10204	180	0.5	12	500	68.746	17	12	8	5	7	5	45.0278	77.1905	69	89	2.6	9	8	8	89.85	0.45	183	38.4	34	98	406.667	0	0	540.333	531.833	17.6017	23.5833	205.208	0.385851
																								0
	67.7857	1.685	70.9143	25.1795	106.671	78.15	300.643	228.5	2415.71	451.714	1964	260.643	191.071	5.60031	191.071	0.5	12	514.286	64.651	18.4286	13.8571	8.85714	4.57143	8.85714	5	41.5512	63.4848	72.2143	64.5	2.32143	7	8	8	92.5489	0.455	186.071	36.6357	33.2857	99.0714	409.129	0	0	544.236	522.396	16.5197	22.525	197.642	0.378818
	5.86976	0.043548	10.6445	3.2721	14.1226	8.11496	70.3721	64.4324	630.756	245.622	600.679	195.732	174.501	1.10558	55.2132	0	0	22.5877	3.96287	1.84059	1.45686	0.515079	0.6227	1.45686	0	5.38447	9.82809	7.7844	9.13979	0.204166	3.18479	0	0	37.0067	0.00626783	38.6975	3.97072	2.46196	0.960973	85.6494	0	0	21.5862	33.7957	1.68613	1.56775	27.8482	0.0515464
																			50.0＋0.91×[身長（cm）－152.4]					0
																								0
No	age	hight	weight	BMI	%VC	FEV1.0%	Aneth time	ope time	in	out	WB	bleeding	Hr	WB/kg/hr		I/E	RR	TV setting	理想体重	PIP	Pplat	Pmean	Pdrop	#VALUE!	PEEP	Cdyn	Cstat	Bpmean	HR	CI	SVV	IL6	IL8	AaDO2	FiO2	PO2	PCO2	EtCO2	SpO2	P/F	permit CO2	event	VI	VE	VCO2	PECO2	Vdphys	Vdphys/VE
120min 1																0.5	12	500	67.836	23	19	11	4	14	5	28.9603	37.2347	83	58	2	8	8	8	42.35	0.45	226	42	40	98	502.222	0	0	521.286	505.714	19.9757	28.1429	166.851	0.329932
2																0.5	18	325	64.196	35	29	13	6	24	5	10.36	12.95	75	75	2.1	5	8	8	177.275	0.55	139	60.7	47	97	252.727	1	0	310.8	307.8	10.528	24.38	184.173	0.598353
3																0.5	15	425	62.376	30	25	12	5	20	5	18.536	23.17	71	81	2.6	7	68	14	120.855	0.46	147	48.1	40	100	319.565	0	0
4																0.5	14	400	60.556	32	29	12	3	24	5	14.7685	16.6146	108	57	1.9	5	8	8	297.08	0.66	114	47.6	37	97	172.727	0	0	398.75	369.25	13.9825	26.9875	159.898	0.433036
5																0.5	14	500	70.566	24	20	11	4	15	5	27.6316	35	81	65	2.1	13	8	8	15.1	0.45	252	43	40	99	560	0	0	525	510.571	18.0857	25.2429	210.844	0.412957
6																0.5	14	450	66.016	29	25	12	4	20	5	18.6319	22.3583	70	62	2.7	7	11	8	127.225	0.45	132	49.3	38	99	293.333	1	0	447.167	427.167	16.1817	27.0167	193.077	0.451995
7																0.5	12	500	61.466	29	25	12	4	20	5	21.2024	25.4429	72	76	2.4	6	9	8	78.1	0.45	179	51	44	99	397.778	0	0	508.857	493.857	21.5614	31.1571	192.148	0.389076
8																0.5	12	500	60.556	29	26	12	3	21	5	21.5	24.5714	95	55	1.8	4	15	36	87.98	0.46	182	46.4	38	100	395.652	0	0	516	489.167	18.765	27.3333	201.008	0.41092
9																0.5	12	500	67.836	28	24	11	4	19	5	21.6304	26.1842	65	61	2.5	9	8	8	118.35	0.45	151	41.2	38	98	335.556	0	0	497.5	489.333	19.56	28.5	150.838	0.308252
10																0.5	12	500	64.196	27	22	11	5	17	5	23.6136	30.5588	95	57	1.9	11	8	11	58.725	0.45	215	37.7	33	100	477.778	0	0	519.5	504.167	17.2333	24.3667	178.308	0.353669
11																0.5	14	450	59.646	27	24	11	3	19	5	21.5227	24.9211	82	84	3.2	14	8	8	111.23	0.46	166	40.6	37	99	360.87	0	0	473.5	453.5	16.7217	26.3	159.73	0.352217
12																0.5	15	450	71.476	31	27	13	4	22	5	17.4176	20.5844	75	75	2.7	10	8	8	102.475	0.45	162	45.1	39	99	360	0	0	452.857	439.429	18	29.2	154.92	0.35255
13																0.5	12	400	59.646	28	25	12	3	20	5	18.2609	21	84	67	2.5	9	12	8	76.235	0.47	195	51.1	42	98	414.894	0	0	420	386.429	15.9971	29.5	163.344	0.422701
14																0.5	12	500	68.746	25	21	11	4	16	5	26.2429	32.8036	77	67	3.9	9	8	8	83.975	0.45	181	44.7	37	97	402.222	0	0	524.857	516.857	19.9257	27.4857	199.045	0.385107
																								0
	#DIV/0!	#DIV/0!	#DIV/0!	#DIV/0!	#DIV/0!	#DIV/0!	#DIV/0!	#DIV/0!	#DIV/0!	#DIV/0!	#DIV/0!	#DIV/0!	#DIV/0!	#DIV/0!	#DIV/0!	0.5	13.4286	457.143	64.651	28.3571	24.3571	11.7143	4	19.3571	5	20.7342	25.2424	80.9286	67.1429	2.45	8.35714	13.3571	10.6429	106.925	0.475714	174.357	46.3214	39.2857	98.5714	374.666	0.142857	0	470.467	453.326	17.4245	27.3548	178.014	0.400059
	#DIV/0!	#DIV/0!	#DIV/0!	#DIV/0!	#DIV/0!	#DIV/0!	#DIV/0!	#DIV/0!	#DIV/0!	#DIV/0!	#DIV/0!	#DIV/0!	#DIV/0!	#DIV/0!	#DIV/0!	0	1.72023	52.1233	3.96287	3.06145	2.9181	0.699854	0.845154	2.9181	0	4.82325	6.56719	11.2787	9.19516	0.553882	2.86873	15.2906	7.227	65.1736	0.0570356	36.9374	5.55661	3.28261	1.04978	97.0412	0.349927	0	61.546	62.3055	2.78079	1.92184	19.1907	0.0703237
																								0
No	age	hight	weight	BMI	%VC	FEV1.0%	Aneth time	ope time	in	out	WB	bleeding	Hr	WB/kg/hr		I/E	RR	TV setting	理想体重	PIP	Pplat	Pmean	Pdrop	#VALUE!	PEEP	Cdyn	Cstat	Bpmean	HR	CI	SVV	IL6	IL8	AaDO2	FiO2	PO2	PCO2	EtCO2	SpO2	P/F	permit CO2	event	VI	VE	VCO2	PECO2	Vdphys	Vdphys/VE
after 1																0.5	12	500	67.836	18	14	9	4	9	5	41.2179	59.537	93	62	2.2	12	18	8	86.23	0.46	190	41.4	37	98	413.043	0	0	535.833	531.667	18.9517	25.4167	205.261	0.386071
2																0.5	12	500	64.196	24	18	10	6	13	5	27.8596	40.7179	65	70	2.3	6	30	9	160.95	0.45	93.9	52.8	41	96	208.667	1	0	529.333	504	17.6483	24.9667	265.682	0.527146
3																0.5	12	500	62.376	21	17	10	4	12	5	38.7109	51.6146	62	94	3.2	6	273	21	93.1	0.45	165	50.2	44	100	366.667	1	0
4																0.5	12	500	60.556	21	16	9	5	11	5	32.8929	47.8442	71	59	2.6	4	20	8	183.405	0.46	89.2	44.3	36	97	193.913	0	0	526.286	501.286	16.4771	23.4571	235.852	0.470493
5																0.5	12	550	70.566	18	14	9	4	9	5	45.5769	65.8333	71	66	2.4	16	61	9	23.475	0.45	252	36.3	35	100	560	0	0	592.5	558.333	16.7517	21.3833	229.434	0.410927
6																0.5	12	500	66.016	20	16	9	4	11	5	34.8	47.4545	59	71	3	9	63	8	128.1	0.45	127	52.6	43	98	282.222	1	0	522	508.167	20.56	28.85	229.448	0.451521
7																0.5	12	500	61.466	19	14	10	5	9	5	37.7738	58.7593	64	77	2.8	4	18	8	103.72	0.44	152	46.4	39	98	345.455	0	0	528.833	519	17.8417	24.5	244.959	0.471983
8																0.5	12	500	60.556	19	16	9	3	11	5	38.4167	48.8939	84	70	2.3	2	150	19	72.725	0.45	185	50.5	43	100	411.111	0	0	537.833	514.5	20.7983	28.8167	220.912	0.429373
9																0.5	12	550	67.836	20	15	8	5	15		28.1833	37.5778	83	68	2.8	5	49	8	101.725	0.45	166	42.5	40	99	368.889	0	0	563.667	564	21.6217	27.35	201.049	0.356471
10																0.5	12	500	64.196	18	12	9	6	7	5	41.0385	76.2143	93	62	2.6	3	26	12	37.475	0.45	236	37.9	34	100	524.444	0	0	533.5	520.5	16.4283	22.5	211.496	0.406332
11																0.5	12	500	59.646	18	14	9	4	9	5	41.8205	60.4074	78	91	3.2	16	27	8	116.98	0.46	159	41.6	35	100	345.652	0	0	543.667	512.5	18.6817	25.9833	192.393	0.375401
12																0.5	12	550	71.476	21	16	10	5	11	5	34.7222	50.5051	83	62	2.8	4	53	8	95.6	0.45	168	45.8	40	100	373.333	0	0	555.556	568	22.6556	28.4222	215.515	0.379427
13																0.5	12	500	59.646	19	15	9	4	10	5	40.3125	56.4375	57	68	3.6	6	24	8	71.105	0.46	205	41.5	38	99	445.652	0	0	564.375	392.25	13.6962	24.8875	157.018	0.400301
14																0.5	12	500	68.746	17	13	8	4	8	5	45.25	67.875	69	61	4.1	7	32	8	95.225	0.45	173	42.1	37	98	384.444	0	0	543	535.4	19.262	25.66	209.073	0.390499
																								0
	#DIV/0!	#DIV/0!	#DIV/0!	#DIV/0!	#DIV/0!	#DIV/0!	#DIV/0!	#DIV/0!	#DIV/0!	#DIV/0!	#DIV/0!	#DIV/0!	#DIV/0!	#DIV/0!	#DIV/0!	0.5	12	510.714	64.651	19.5	15	9.14286	4.5	10	5	37.7554	54.9766	73.7143	70.0714	2.85	7.14286	60.2857	10.1429	97.8439	0.452143	168.65	44.7071	38.7143	98.7857	373.107	0.214286	0	544.337	517.662	18.5673	25.5533	216.776	0.419688
	#DIV/0!	#DIV/0!	#DIV/0!	#DIV/0!	#DIV/0!	#DIV/0!	#DIV/0!	#DIV/0!	#DIV/0!	#DIV/0!	#DIV/0!	#DIV/0!	#DIV/0!	#DIV/0!	#DIV/0!	0	0	20.5163	3.96287	1.76271	1.55839	0.638877	0.823754	1.55839	0	5.31613	10.2949	11.5908	10.2989	0.517894	4.35656	67.6128	4.17231	40.8172	0.00557875	44.3785	5.03778	3.12658	1.2637	98.2895	0.410326	0	19.1055	42.2135	2.36925	2.25651	25.6037	0.0465438
																								0

## Sheet: pcirv
No	age	hight	weight	BMI	%VC	FEV1.0%	Aneth time	ope time	in	out	WB	bleeding	Hr	WB/kg/hr	気腹	I/E	RR	TV setting	理想体重	PIP	Pplat	Pmean	Pdrop	Pdriving	PEEP	Cdyn	Cstat	Bpmean	HR	CI	SVV	IL6	IL8	AaDO2	FiO2	PO2	PCO2	EtCO2	SpO2	P/F	permit CO2	event	VI	VE	VCO2	PECO2	PETCO2	Vdphys	Vdphys/VE
baseline 1	72	1.65	73	26.8	116	82	255	172	3500	585	2915	69	516	9.39565	140	0.5	12	500	61.466	18	14	8	4	9	5	41.4808	59.9167	73	81	2.4	6	8	8	197.85	0.45	83	32	29	96	184.444	0	0	539.25	508.25	15.9025	22.3	28.5	154.063	0.303125
2	69	1.58	52	21	103	65	300	220	3520	649	2871	449	200	11	182	0.5	12	450	55.096	16	12	8	4	7	5	45.1023	70.875	74	65	2.5	6	8	8	85.6	0.45	193	33.8	31	98	428.889			496.125	462.125	13.7138	21.1	27.8	173.639	0.37574
3	64	1.72	73	24.7	118	76	324	259	2150	300	1850	250	50	4.69305	215	0.5	12	550	67.836	17	14	8	3	9	5	48.3333	64.4444	77	85	2.4	9	8	8	70.34	0.43	190	37	33	98	441.86			580	572.833	18.4517	22.95	30.55	217.522	0.37973
4	71	1.75	103	33.6	94.6	84	234	168	1850	405	1445	5	400	3.57983	139	0.5	12	550	70.566	20	15	9	5	10	5	38.4762	57.7143	77	61	2.1	7	8	8	77.595	0.44	186	40.1	36	100	422.727			577.143	553.857	18.3714	23.6429	31.8	227.304	0.410403
5	69	1.63	80	30.1	104	83	309	248	2300	385	1915	55	330	4.64806	218	0.5	12	500	59.646	20	16	9	4	11	5	35.2571	48.0779	92	71	2.7	6	8	8	124.1	0.45	142	43.8	40	100	315.556			528.857	497.286	20.4986	29.3714	36.7	163.816	0.329419
6	68	1.68	78	27.6	113	88	275	225	2500	563	1937	513	50	5.41818	191	0.5	12	500	64.196	18	14	8	4	9	5	41.0096	59.2361	71	65	3.5	5	8	8	108.98	0.46	171	38.4	33	99	371.739			533.125	508.875	16.49	23.125	29.2875	202.424	0.397786
7	67	1.73	65	21.7	134	86	236	150	2700	600	2100	100	500	8.21382	125	0.5	12	550	68.746	18	13	9	5	8	5	45.7821	74.3958	66	68	3.4	8	8	8	65.475	0.45	208	37.9	33	100	462.222			595.167	573.167	17.7083	22.0333	30.05	239.954	0.418646
8	76	1.71	61	20.8	102	74	240	175	2050	550	1500	200	350	6.14754	139	0.5	12	500	66.926	17	14	9	3	9	5	44.869	59.8254	74	64	2	8	8	8	68.225	0.45	207	36.5	33	100	460			538.429	513.286	15.8471	22	31.3	203.908	0.39726
9	75	1.6	70	27	114	75	251	180	2150	308	1842	108	200	6.29027	125	0.5	12	500	56.916	18	13	8	5	8	5	40.4615	65.75	71	60	1.9	9	8	8	115.225	0.45	162	34.9	28	97	360			526	516	15.9786	22.0714	26.3	189.672	0.367581
10	70	1.67	71.3	25.6	121	80	291	233	2900	553	2347	203	350	6.78706	210	0.5	12	550	63.286	18	13	9	5	8	5	46.0769	74.875	76	63	2.1	13	8	8	128.725	0.45	149	34.5	31	100	331.111			599	572.167	17.4783	21.7667	27.1	211.176	0.369082
11	68	1.74	64	21.1	115	78	245	164	2100	275	1825	100	175	6.98342	138	0.5	12	500	69.656	17	12	8	5	7	5	45.3194	77.6905	69	62	2.1	12	8	8	42.855	0.46	241	35.3	34	100	523.913			543.833	522.5	16.835	22.9667	31.8667	182.554	0.349386
12	72	1.64	78.2	29.1	100	88	246	180	1650	300	1350	100	200	4.21059	140	0.5	12	550	60.556	20	15	9	5	10	5	40.1143	60.1714	75	62	1.9	11	8	8	171.605	0.46	111	36.3	31	97	241.304			601.714	555.571	17.4057	22.3429	28.9	213.614	0.384494
13	58	1.6	65.6	25.6	97	89	331	240	1950	861	1089	211	650	3.00917	258	0.5	12	500	56.916	25	19	11	6	14	5	27.1	38.7143	97	60	2.5	8	8	8	133.975	0.45	142	35.9	31	100	315.556			542	513.6	15.434	21.44	25.28	206.871	0.402786
14	72	1.62	63.7	24.3	80	79	313	248	3350	657	2693	157	500	8.10408	227	0.5	12	500	58.736	23	18	9	5	13	5	30.619	42.3956	85	50	2.4	8	8	8	64.105	0.46	223	32.7	30	100	484.783			551.143	517.857	15.2714	21.0143	26.8	185.062	0.357361
																								0
	69.3571	1.66571	71.2714	25.6429	107.971	80.5	275	204.429	2476.43	499.357	1977.07	180	319.357	6.32005	174.786	0.5	12	514.286	62.896	18.9286	14.4286	8.71429	4.5	9.42857	5	40.7144	61.0059	76.9286	65.5	2.42143	8.28571	8	8	103.904	0.450714	172	36.3643	32.3571	98.9286	381.722	0	0	553.699	527.67	16.8133	22.7232	29.4453	197.97	0.374486
	4.36884	0.0548653	11.4715	3.64529	12.9409	6.42262	33.9769	36.4078	600.602	167.632	541.09	139.776	175.344	2.20382	43.08	0	0	29.4508	4.99274	2.40429	1.98977	0.795395	0.823754	1.98977	0	5.93636	11.3684	8.38761	8.5	0.481335	2.28125	0	0	42.8501	0.00798596	42.1867	2.95432	2.9181	1.38689	93.1569	0	0	30.6171	31.8116	1.61995	1.98532	2.8376	23.48	0.030886
																								0
No	age	hight	weight	BMI	%VC	FEV1.0%	Aneth time	ope time	in	out	WB	bleeding	Hr	WB/kg/hr		I/E	RR	TV setting	理想体重	PIP	Pplat	Pmean	Pdrop	#VALUE!	PEEP	Cdyn	Cstat	Bpmean	HR	CI	SVV	IL6	IL8	AaDO2	FiO2	PO2	PCO2	EtCO2	SpO2	P/F	permit CO2	event	VI	VE	VCO2	PECO2	PETCO2	Vdphys	Vdphys/VE
120min 1																1.5	12	500	61.466	23	23	16	0	19	4	26.7068	26.7068	75	82	2.3	6	14	9	159.23	0.46	119	39.8	38	97	258.696	0	0	507.429	514.429	21.5529	29.8714	35.8429	128.33	0.249462
2																1.5	12	450	55.096	21	21	15	0	17	4	27.4454	27.4454	85	64	2.6	13	20	8	104.475	0.45	165	41.1	33	99	366.667	0	0	466.571	462.571	15.7071	24.2143	30.3714	190.045	0.410845
3																1.5	12	550	67.836	19	19	13	0	14	5	39.6571	39.6571	88	76	2.2	11	12	8	63.475	0.45	203	43.5	37	99	451.111	0	0	555.2	560	22.678	28.88	34.48	188.211	0.336092
4																2	15	450	70.566	27	27	20	0	22	5	19.9091	19.9091	74	65	2.8	12	9	8	89.855	0.46	174	51.3	42	100	378.261	0	0	438	441.75	18.56	29.975	39.2875	183.632	0.415692
5																2	14	425	59.646	26	26	20	0	21	5	19.7778	19.7778	76	69	2.2	14	8	8	128.73	0.46	137	49.8	44	100	297.826	0	0	415.333	411.833	19.3167	33.4333	41.6167	135.348	0.328648
6																2	12	500	64.196	23	23	17	0	18	5	28.1667	28.1667	84	68	2.7	13	14	8	134.48	0.46	144	39.6	36	98	313.043	0	0	507	496.2	19.718	28.34	33.5	141.091	0.284343
7																1.5	12	550	68.746	19	19	14	0	14	5	41.0714	41.0714	76	67	3.4	8	8	8	36.22	0.44	216	49.2	44	100	490.909	0	0	575	573.333	26.1117	32.4667	40.05	194.995	0.340108
8																2	12	500	66.926	23	23	17	0	18	5	28.287	28.287	89	51	1.9	8	8	8	51.225	0.45	223	37.3	33	100	495.556	0	0	509.167	508.333	19.4967	27.3667	33.3833	135.374	0.266309
9																1.5	16	450	56.916	24	24	17	0	19	5	23.4436	23.4436	96	62	1.8	10	9	8	117.105	0.46	149	49.5	40	97	323.913	0	0	445.429	455.286	20.9657	32.8286	39.2	153.339	0.336797
10																2	12	500	63.286	22	22	16	0	18	4	28.4286	28.4286	88	67	2	14	8	8	116.475	0.45	158	37.1	34	100	351.111	0	0	511.714	512	18.8829	26.3	30.4571	149.046	0.291105
11																2	12	500	69.656	20	20	15	0	15	5	35.0333	35.0333	91	70	2	13	8	19	65.975	0.45	198	45.5	41	100	440	0	0	525.5	523.833	24.12	32.8	39.55	146.213	0.279121
12																2	15	450	60.556	26	26	19	0	22	4	18.3818	18.3818	100	58	2	13	14	8	130.475	0.45	134	45.1	41	99	297.778	0	0	404.4	408.4	17.764	31.02	39.48	127.5	0.312195
13																2	15	350	56.916	29	29	20	0	25	4	14.3886	14.3886	89	62	2.2	17	15	25	175.98	0.46	97.5	43.6	40	98	211.957	0	0	359.714	354.143	16.18	32.5714	35.9571	89.58	0.252949
14																2	14	350	58.736	26	26	19	0	22	4	16.7955	16.7955	90	62	2.2	10	13	9	76.855	0.46	200	40.9	39	100	434.783	0	0	369.5	369	16.4633	31.8	36.25	82.1002	0.222494
																								0
	#DIV/0!	#DIV/0!	#DIV/0!	#DIV/0!	#DIV/0!	#DIV/0!	#DIV/0!	#DIV/0!	#DIV/0!	#DIV/0!	#DIV/0!	#DIV/0!	#DIV/0!	#DIV/0!	#DIV/0!	1.82143	13.2143	466.071	62.896	23.4286	23.4286	17	0	18.8571	4.57143	26.2495	26.2495	85.7857	65.9286	2.30714	11.5714	11.4286	10.1429	103.611	0.454286	165.536	43.8071	38.7143	99.0714	365.115	0	0	470.711	470.794	19.8226	30.1334	36.3876	146.058	0.309011
	#DIV/0!	#DIV/0!	#DIV/0!	#DIV/0!	#DIV/0!	#DIV/0!	#DIV/0!	#DIV/0!	#DIV/0!	#DIV/0!	#DIV/0!	#DIV/0!	#DIV/0!	#DIV/0!	#DIV/0!	0.239579	1.47254	59.4672	4.99274	2.96923	2.96923	2.23607	0	2.47436	0.494872	7.89549	7.89549	7.71065	7.2157	0.416558	2.8212	3.57999	4.98365	39.8236	0.006227	36.8038	4.59106	3.57428	1.09963	84.2279	0	0	64.6947	65.1549	2.91612	2.70559	3.47961	33.5654	0.055058
																								0
No	age	hight	weight	BMI	%VC	FEV1.0%	Aneth time	ope time	in	out	WB	bleeding	Hr	WB/kg/hr		I/E	RR	TV setting	理想体重	PIP	Pplat	Pmean	Pdrop	#VALUE!	PEEP	Cdyn	Cstat	Bpmean	HR	CI	SVV	IL6	IL8	AaDO2	FiO2	PO2	PCO2	EtCO2	SpO2	P/F	permit CO2	event	VI	VE	VCO2	PECO2	PETCO2	Vdphys	Vdphys/VE
after 1																0.5	12	500	61.466	20	15	9	5	10	5	35.6889	53.5333	80	86	2.6	7	35	10	147.35	0.45	121	42	39	98	268.889	0	0	535.333	521	19.9583	27.3	37.1	182.35	0.35
2																0.5	12	450	55.096	17	13	9	4	8	5	41.4028	62.1042	71	81	2.4	14	89	9	86.85	0.45	179	44	35	100	397.778	0	0	496.833	477.333	15.1333	22.5833	31.8667	232.338	0.486742
3																0.5	12	550	67.836	19	14	9	5	9	5	41.5833	64.6852	76	78	3.7	6	48	8	72.105	0.46	197	47.1	40	100	428.261	0	0	582.167	579.667	21.3467	26.2667	36.1333	256.399	0.442321
4																0.5	12	550	70.566	20	16	9	4	11	5	38.4556	52.4394	71	74	3.4	10	20	8	89.225	0.45	170	49.3	42	100	377.778	0	0	576.833	554.833	21.2833	27.3333	39.3167	247.218	0.445571
5																0.5	12	500	59.646	22	18	10	4	13	5	30.9608	40.4872	92	69	3.2	6	78	8	113.73	0.46	151	50.6	44	100	328.261	0	0	526.333	497	21.355	30.6333	40.6167	196.115	0.394598
6																0.5	12	500	64.196	18	14	9	4	9	5	40.1648	58.0159	74	72	2.8	9	65	8	105.725	0.45	162	42.5	38	99	360	0	0	522.143	517.429	19.8343	27.3571	33.8	184.361	0.356303
7																0.5	12	550	68.746	18	13	9	5	8	5	46.5641	75.6667	72	73	4.3	6	10	8	51.72	0.44	204	46.4	42	100	463.636	0	0	605.333	576.5	21.8433	27.0167	38.3833	240.83	0.417744
8																0.5	12	500	66.926	19	12	9	7	7	5	38.9405	77.881	76	52	2.1	5	17	8	66.1	0.45	205	39.8	32	100	455.556	0	0	545.167	511.5	15.19	21.1833	31.6333	239.257	0.467755
9																0.5	12	500	56.916	18	15	9	3	10	5	40.8154	53.06	69	62	2.3	3	22	9	127.475	0.45	136	45.9	37	98	302.222	0	0	530.6	516.2	19.256	26.56	34.62	217.501	0.421351
10																0.5	12	550	63.286	19	15	10	4	10	5	42.3776	59.3286	84	75	2.2	14	33	8	130.345	0.44	137	37.1	32	100	311.364	0	0	593.286	566	17.3929	21.9	27.8	231.892	0.409704
11																0.5	12	500	69.656	17	12	8	5	7	5	45.3472	77.7381	87	75	3	11	17	20	43.475	0.45	220	45.9	43	100	488.889	0	0	546.6	513	19.342	26.88	37.24	198.89	0.387699
12																0.5	12	500	60.556	19	15	9	4	10	5	39.0429	54.66	67	65	3	7	27	8	133.105	0.46	140	43.9	40	99	304.348	0	0	546.6	513	19.342	26.88	37.24	198.89	0.387699
13																0.5	12	500	56.916	24	18	10	6	13	5	29.0105	42.4	83	64	2.9	10	59	25	97.48	0.46	182	38.8	36	100	395.652	0	0	551.2	523.6	19.296	26.26	30.98	169.225	0.323196
14																0.5	12	500	58.736	24	18	10	6	13	5	28.5263	41.6923	66	54	2.8	7	122	121	81.225	0.45	194	36.5	35	100	431.111	0	0	542	517.286	17.8686	24.6429	31.9	168.042	0.324853
																								0
	#DIV/0!	#DIV/0!	#DIV/0!	#DIV/0!	#DIV/0!	#DIV/0!	#DIV/0!	#DIV/0!	#DIV/0!	#DIV/0!	#DIV/0!	#DIV/0!	#DIV/0!	#DIV/0!	#DIV/0!	0.5	12	510.714	62.896	19.5714	14.8571	9.21429	4.71429	9.85714	5	38.4915	58.1208	76.2857	70	2.90714	8.21429	45.8571	18.4286	96.1364	0.451429	171.286	43.5571	38.2143	99.5714	379.553	0	0	550.031	527.453	19.1744	25.914	34.9021	211.665	0.40111
	#DIV/0!	#DIV/0!	#DIV/0!	#DIV/0!	#DIV/0!	#DIV/0!	#DIV/0!	#DIV/0!	#DIV/0!	#DIV/0!	#DIV/0!	#DIV/0!	#DIV/0!	#DIV/0!	#DIV/0!	0	0	27.8937	4.99274	2.19461	1.99489	0.557875	1.03016	1.99489	0	5.3969	12.1376	7.5822	9.35796	0.586106	3.14367	31.6947	28.8907	30.6212	0.00638877	29.7115	4.19434	3.74506	0.728431	66.5321	0	0	28.7307	29.1131	2.05734	2.4383	3.5614	28.8156	0.0486369
